# Supplementary material for: Genomics Reveals Recent Rapid Speciation of Sea Snakes of the Genus Hydrophis (Reptilia, Squamata, Elapidae)
Source: Ecol Evol. 2025 Jun 19;15(6):e71627. doi: 10.1002/ece3.71627 (PMC12178717; doi:10.1002/ece3.71627)
Supplement: Supplementary file 1 — Table S1. [file ECE3-15-e71627-s002.xlsx]

## Sheet: pseudo-diploid
Table S1. Evolutionary distances between Hydrophis species.
sp1	sp2	# compared bases [bp]	# different bases [bp]	heterozygosity	Poisson-corrected distance	s.e.	divergence time [ya] (u=2e-9)
H. atriceps	H. melanocephalus	526729889	2481721	0.00471156	0.00472642	3.00262e-06	1.17789e+06
H. atriceps	H. ocellatus	523829417	2560461	0.00488797	0.00490396	3.06722e-06	1.22199e+06
H. atriceps	H. ornatus	507625351	2499954	0.0049248	0.00494104	3.1276e-06	1.2312e+06
H. atriceps	H. peronii	512480040	2509378	0.00489654	0.00491259	3.10374e-06	1.22413e+06
H. atriceps	H. platurus	524530076	2595072	0.00494742	0.00496381	3.08391e-06	1.23686e+06
H. atriceps	H. schistosus (Malaysia)	530320941	2824716	0.00532643	0.00534543	3.18335e-06	1.33161e+06
H. atriceps	H. schistosus (Sri Lanka)	528986791	2823192	0.00533698	0.00535606	3.19054e-06	1.33425e+06
H. atriceps	H. spiralis	535378935	2473165	0.00461947	0.00463375	2.94878e-06	1.15487e+06
H. atriceps	H. stokesii (Australia)	518594964	2494006	0.00480916	0.00482464	3.05751e-06	1.20229e+06
H. atriceps	H. stokesii (Japan)	505730763	2446698	0.00483795	0.00485362	3.10548e-06	1.20949e+06
H. curtus	H. atriceps	502014543	2302967	0.00458745	0.00460154	3.03455e-06	1.14686e+06
H. curtus	H. cyanocinctus	515920124	2010648	0.00389721	0.00390737	2.7574e-06	974302
H. curtus	H. elegans	513188034	2051932	0.0039984	0.0040091	2.80063e-06	999600
H. curtus	H. melanocephalus	519163226	2056198	0.0039606	0.00397109	2.77119e-06	990150
H. curtus	H. ocellatus	500073551	2053135	0.00410567	0.00411694	2.87518e-06	1.02642e+06
H. curtus	H. ornatus	495325115	2042545	0.00412365	0.00413502	2.89529e-06	1.03091e+06
H. curtus	H. peronii	492336298	2062059	0.00418831	0.00420005	2.92691e-06	1.04708e+06
H. curtus	H. platurus	493531254	2126844	0.00430944	0.00432187	2.96564e-06	1.07736e+06
H. curtus	H. schistosus (Malaysia)	502063762	2354306	0.00468926	0.00470398	3.06814e-06	1.17231e+06
H. curtus	H. schistosus (Sri Lanka)	500933313	2353263	0.00469776	0.00471253	3.07441e-06	1.17444e+06
H. curtus	H. spiralis	509207553	2016314	0.00395971	0.0039702	2.79783e-06	989927
H. curtus	H. stokesii (Australia)	494746957	2029277	0.00410165	0.0041129	2.88919e-06	1.02541e+06
H. curtus	H. stokesii (Japan)	497328440	2052086	0.00412622	0.00413761	2.89036e-06	1.03155e+06
H. cyanocinctus	H. atriceps	537719167	2459278	0.00457354	0.00458754	2.92758e-06	1.14338e+06
H. cyanocinctus	H. melanocephalus	540895507	895976	0.00165647	0.0016583	1.75241e-06	414117
H. cyanocinctus	H. ocellatus	527987834	2233762	0.00423071	0.00424268	2.84073e-06	1.05768e+06
H. cyanocinctus	H. ornatus	521435432	2210566	0.00423939	0.00425141	2.86148e-06	1.05985e+06
H. cyanocinctus	H. peronii	517131463	2220525	0.00429393	0.00430627	2.89192e-06	1.07348e+06
H. cyanocinctus	H. platurus	526907288	2335127	0.00443176	0.00444491	2.91092e-06	1.10794e+06
H. cyanocinctus	H. schistosus (Malaysia)	532664657	2558177	0.0048026	0.00481805	3.01478e-06	1.20065e+06
H. cyanocinctus	H. schistosus (Sri Lanka)	532350987	2561112	0.00481095	0.00482644	3.01831e-06	1.20274e+06
H. cyanocinctus	H. spiralis	544472957	811042	0.00148959	0.00149107	1.65609e-06	372398
H. cyanocinctus	H. stokesii (Australia)	523148743	2200054	0.00420541	0.00421724	2.84524e-06	1.05135e+06
H. cyanocinctus	H. stokesii (Japan)	520508960	2195635	0.00421825	0.00423015	2.85682e-06	1.05456e+06
H. elegans	H. atriceps	547291424	2622298	0.00479141	0.00480678	2.97073e-06	1.19785e+06
H. elegans	H. cyanocinctus	551085316	2040803	0.00370324	0.00371242	2.60031e-06	925811
H. elegans	H. major	537152171	2357232	0.00438839	0.00440128	2.86878e-06	1.0971e+06
H. elegans	H. melanocephalus	539820202	2017010	0.00373645	0.00374579	2.63913e-06	934112
H. elegans	H. ocellatus	532188315	2226791	0.00418422	0.00419593	2.8138e-06	1.04605e+06
H. elegans	H. ornatus	518903833	2184834	0.00421048	0.00422234	2.85858e-06	1.05262e+06
H. elegans	H. peronii	520499008	2220320	0.00426575	0.00427793	2.87301e-06	1.06644e+06
H. elegans	H. platurus	531696839	2367405	0.00445255	0.00446582	2.90462e-06	1.11314e+06
H. elegans	H. schistosus (Malaysia)	538026626	2616010	0.00486223	0.00487806	3.01844e-06	1.21556e+06
H. elegans	H. schistosus (Sri Lanka)	537014976	2617024	0.00487328	0.00488918	3.02474e-06	1.21832e+06
H. elegans	H. spiralis	544293603	2044238	0.00375576	0.0037652	2.63509e-06	938941
H. elegans	H. stokesii (Australia)	526732659	2200675	0.00417797	0.00418965	2.82621e-06	1.04449e+06
H. elegans	H. stokesii (Japan)	517352602	2169769	0.00419398	0.00420576	2.85721e-06	1.0485e+06
H. kingii	H. atriceps	537690093	2714472	0.0050484	0.00506546	3.07712e-06	1.2621e+06
H. kingii	H. curtus	508484352	2266550	0.00445746	0.00447076	2.97183e-06	1.11437e+06
H. kingii	H. cyanocinctus	541035267	2454274	0.00453626	0.00455003	2.90659e-06	1.13406e+06
H. kingii	H. elegans	546589820	2452524	0.00448696	0.00450043	2.87591e-06	1.12174e+06
H. kingii	H. major	526866560	2294721	0.00435541	0.00436811	2.88566e-06	1.08885e+06
H. kingii	H. melanocephalus	534580409	2449193	0.00458152	0.00459557	2.93875e-06	1.14538e+06
H. kingii	H. ocellatus	531899513	2300288	0.00432467	0.00433718	2.86175e-06	1.08117e+06
H. kingii	H. ornatus	513137545	2266254	0.00441646	0.00442952	2.94459e-06	1.10412e+06
H. kingii	H. peronii	521057871	2220348	0.00426123	0.00427338	2.86993e-06	1.06531e+06
H. kingii	H. platurus	527745892	2384062	0.00451744	0.0045311	2.9368e-06	1.12936e+06
H. kingii	H. schistosus (Malaysia)	536475320	2683183	0.0050015	0.00501825	3.06614e-06	1.25038e+06
H. kingii	H. schistosus (Sri Lanka)	534975745	2681639	0.00501264	0.00502946	3.07388e-06	1.25316e+06
H. kingii	H. spiralis	543571743	2493332	0.00458694	0.00460103	2.91608e-06	1.14674e+06
H. kingii	H. stokesii (Australia)	526350971	2132291	0.00405108	0.00406206	2.78367e-06	1.01277e+06
H. kingii	H. stokesii (Japan)	512783433	2092514	0.0040807	0.00409184	2.83062e-06	1.02017e+06
H. major	H. atriceps	529502611	2651197	0.00500696	0.00502375	3.08796e-06	1.25174e+06
H. major	H. curtus	494660620	2135076	0.00431624	0.00432871	2.9646e-06	1.07906e+06
H. major	H. cyanocinctus	529650490	2345648	0.00442867	0.0044418	2.90235e-06	1.10717e+06
H. major	H. melanocephalus	518939798	2316624	0.00446415	0.00447749	2.94396e-06	1.11604e+06
H. major	H. ocellatus	516321678	2125509	0.00411664	0.00412798	2.83339e-06	1.02916e+06
H. major	H. ornatus	500602386	2113316	0.00422155	0.00423347	2.91422e-06	1.05539e+06
H. major	H. peronii	505884384	2052378	0.00405701	0.00406802	2.84152e-06	1.01425e+06
H. major	H. platurus	516952512	2256180	0.00436439	0.00437713	2.91623e-06	1.0911e+06
H. major	H. schistosus (Malaysia)	521442845	2506137	0.00480616	0.00482162	3.04819e-06	1.20154e+06
H. major	H. schistosus (Sri Lanka)	520769904	2508694	0.00481728	0.00483282	3.05371e-06	1.20432e+06
H. major	H. spiralis	526598727	2354337	0.00447084	0.00448422	2.92468e-06	1.11771e+06
H. major	H. stokesii (Australia)	512262648	1911811	0.00373209	0.00374141	2.7076e-06	933023
H. major	H. stokesii (Japan)	500075781	1880902	0.00376123	0.0037707	2.75114e-06	940308
H. melanocephalus	H. ocellatus	524625689	2246026	0.0042812	0.00429346	2.8669e-06	1.0703e+06
H. melanocephalus	H. ornatus	512993528	2199253	0.0042871	0.0042994	2.90123e-06	1.07177e+06
H. melanocephalus	H. peronii	516031249	2242715	0.00434608	0.00435872	2.91266e-06	1.08652e+06
H. melanocephalus	H. platurus	518055982	2314878	0.00446839	0.00448176	2.94788e-06	1.1171e+06
H. melanocephalus	H. schistosus (Malaysia)	528264543	2560651	0.00484729	0.00486302	3.04148e-06	1.21182e+06
H. melanocephalus	H. schistosus (Sri Lanka)	525034802	2548140	0.00485328	0.00486905	3.05272e-06	1.21332e+06
H. melanocephalus	H. spiralis	538029627	922904	0.00171534	0.00171731	1.78811e-06	428835
H. melanocephalus	H. stokesii (Australia)	517308615	2200136	0.00425304	0.00426515	2.87753e-06	1.06326e+06
H. melanocephalus	H. stokesii (Japan)	513809431	2193908	0.00426989	0.00428209	2.89306e-06	1.06747e+06
H. ocellatus	H. ornatus	504971225	1511920	0.00299407	0.00300006	2.44109e-06	748518
H. ocellatus	H. peronii	512000925	1887341	0.00368621	0.00369529	2.69149e-06	921552
H. ocellatus	H. platurus	515055379	2203366	0.00427792	0.00429017	2.8923e-06	1.06948e+06
H. ocellatus	H. schistosus (Malaysia)	523777566	2510697	0.00479344	0.00480882	3.03733e-06	1.19836e+06
H. ocellatus	H. schistosus (Sri Lanka)	521904152	2506455	0.00480252	0.00481796	3.04568e-06	1.20063e+06
H. ocellatus	H. spiralis	530734004	2272748	0.00428227	0.00429455	2.85071e-06	1.07057e+06
H. ocellatus	H. stokesii (Australia)	515158957	1976362	0.00383641	0.00384626	2.73769e-06	959103
H. ocellatus	H. stokesii (Japan)	503283846	1947632	0.00386985	0.00387987	2.78192e-06	967462
H. ornatus	H. peronii	494245731	1907051	0.00385851	0.00386847	2.8031e-06	964627
H. ornatus	H. platurus	498344593	2161115	0.00433659	0.00434917	2.96063e-06	1.08415e+06
H. ornatus	H. schistosus (Malaysia)	505749342	2453655	0.00485152	0.00486728	3.10981e-06	1.21288e+06
H. ornatus	H. schistosus (Sri Lanka)	505157986	2455701	0.00486125	0.00487708	3.11477e-06	1.21531e+06
H. ornatus	H. spiralis	512764692	2204948	0.00430012	0.00431249	2.90631e-06	1.07503e+06
H. ornatus	H. stokesii (Australia)	498673873	1968554	0.00394758	0.003958	2.82286e-06	986894
H. ornatus	H. stokesii (Japan)	499032899	1983275	0.00397424	0.0039848	2.83142e-06	993559
H. peronii	H. platurus	505239846	2125780	0.00420747	0.00421931	2.89594e-06	1.05187e+06
H. peronii	H. schistosus (Malaysia)	513761607	2432476	0.00473464	0.00474965	3.04777e-06	1.18366e+06
H. peronii	H. schistosus (Sri Lanka)	511679955	2426959	0.00474312	0.00475818	3.05672e-06	1.18578e+06
H. peronii	H. spiralis	520433975	2261765	0.00434592	0.00435856	2.90026e-06	1.08648e+06
H. peronii	H. stokesii (Australia)	505899322	1907368	0.00377025	0.00377976	2.73856e-06	942563
H. peronii	H. stokesii (Japan)	494715509	1881159	0.00380251	0.00381218	2.78123e-06	950627
H. platurus	H. schistosus (Malaysia)	520565024	2508921	0.00481961	0.00483516	3.05506e-06	1.2049e+06
H. platurus	H. schistosus (Sri Lanka)	519257908	2507710	0.00482941	0.00484503	3.06203e-06	1.20735e+06
H. platurus	H. spiralis	525624997	2352623	0.00447586	0.00448927	2.92904e-06	1.11896e+06
H. platurus	H. stokesii (Australia)	510512428	2073710	0.00406202	0.00407306	2.83036e-06	1.0155e+06
H. platurus	H. stokesii (Japan)	497907855	2037380	0.00409188	0.00410308	2.87655e-06	1.02297e+06
H. schistosus (Malaysia)	H. schistosus (Sri Lanka)	534665811	705832	0.00132014	0.0013213	1.57306e-06	330034
H. schistosus (Malaysia)	H. spiralis	534467624	2593202	0.00485193	0.0048677	3.02524e-06	1.21298e+06
H. schistosus (Malaysia)	H. stokesii (Australia)	518374003	2353855	0.00454084	0.00455464	2.97095e-06	1.13521e+06
H. schistosus (Malaysia)	H. stokesii (Japan)	505200982	2308168	0.00456881	0.00458278	3.01876e-06	1.1422e+06
H. schistosus (Sri Lanka)	H. spiralis	533016068	2589266	0.00485776	0.00487356	3.03119e-06	1.21444e+06
H. schistosus (Sri Lanka)	H. stokesii (Australia)	517077308	2352687	0.00454997	0.00456383	2.97769e-06	1.13749e+06
H. schistosus (Sri Lanka)	H. stokesii (Japan)	504836531	2311688	0.00457908	0.00459312	3.02327e-06	1.14477e+06
H. spiralis	H. stokesii (Australia)	524969174	2233559	0.00425465	0.00426676	2.857e-06	1.06366e+06
H. spiralis	H. stokesii (Japan)	512465309	2192580	0.00427849	0.00429074	2.89979e-06	1.06962e+06
H. stokesii (Australia)	H. stokesii (Japan)	503512817	507839	0.00100859	0.00100927	1.4165e-06	252148
