# Supplementary material for: Genomics Reveals Recent Rapid Speciation of Sea Snakes of the Genus Hydrophis (Reptilia, Squamata, Elapidae)
Source: Ecol Evol. 2025 Jun 19;15(6):e71627. doi: 10.1002/ece3.71627 (PMC12178717; doi:10.1002/ece3.71627)
Supplement: Supplementary file 2 — Table S2. [file ECE3-15-e71627-s001.xlsx]

## Sheet: Sheet1
Table S2. Sharing of derived alleles among the H. melanocephalus complex based on the D-statistics with all possible phylogenetic trees
H1	H2	H3	nABBA	nBABA	D	s.e.	Z
H. spiralis	H. melanocephalus	H. cyanocinctus	166251	231164	-0.163338	0.00324734	-38.17
H. cyanocinctus	H. melanocephalus	H. spiralis	183151	231164	-0.115885	0.00320046	-28.88
H. cyanocinctus	H. spiralis	H. melanocephalus	183151	166251	0.0483684	0.0031492	15.36
