# Supplementary material for: Genomics Reveals Recent Rapid Speciation of Sea Snakes of the Genus Hydrophis (Reptilia, Squamata, Elapidae)
Source: Ecol Evol. 2025 Jun 19;15(6):e71627. doi: 10.1002/ece3.71627 (PMC12178717; doi:10.1002/ece3.71627)
Supplement: Supplementary file 3 — Table S3. [file ECE3-15-e71627-s003.xlsx]

## Sheet: Table S2
Table S3. No. of called sites with repeat-masked/unmasked reference genome assemblies.
species	reference genome	repeat-mask	depth	no. of called sites [bp]	heterozygous sites [bp]	heterozygosity
H. curtus	H. cyanocinctus	masked	31.3	538569068	980917	0.00182134
		N/A	31.7	1506135053	3864255	0.00256568
	H. major	masked	31.5	538539392	985129	0.00182926
		N/A	30.2	1521349211	3888689	0.00255608
H. melanocephalus	H. cyanocinctus	masked	81.3	585539300	725281	0.00123865
		N/A	86.9	1620155496	2772798	0.00171144
	H. major	masked	81.9	576060379	742607	0.00128911
		N/A	82.6	1520497741	2884060	0.00189679
